# Supplementary material for: New Antimicrobial Peptide with Two CRAC Motifs: Activity against Escherichia coli and Bacillus subtilis
Source: Microorganisms. 2022 Jul 29;10(8):1538. doi: 10.3390/microorganisms10081538 (PMC9412426; doi:10.3390/microorganisms10081538)
Supplement: Supplementary file 1 [file microorganisms-10-01538-s001.zip]

Archive with 1 entries (1 files):
- microorganisms-1822577-supplementary.pdf
